# Supplementary material for: Potential Beneficial Role of Nitric Oxide in SARS-CoV-2 Infection: Beyond Spike-Binding Inhibition
Source: Antioxidants (Basel). 2024 Oct 26;13(11):1301. doi: 10.3390/antiox13111301 (PMC11591382; doi:10.3390/antiox13111301)
Supplement: Supplementary file 1 [file antioxidants-13-01301-s001.zip]

Archive with 1 entries (1 files):
- antioxidants-3258167-supplementary.pdf
